# Supplementary material for: Autophagy of OTUD5 destabilizes GPX4 to confer ferroptosis-dependent kidney injury
Source: Nat Commun. 2023 Dec 18;14:8393. doi: 10.1038/s41467-023-44228-5 (PMC10728081; doi:10.1038/s41467-023-44228-5)
Supplement: Supplementary file 4 — Source Data [file 41467_2023_44228_MOESM4_ESM.xlsx]

## Sheet: Fig.1
Fig. 1 Spatial resolution of GPX4-mediated tubular cell ferroptosis in I/R-induced AKI.
Fig.1e Quantification of 4HNE intensity (a.u.)					Fig.1g Quantification of GPX4 expression (fold)
	Sham	I/R				Mouse kidney				PRTCs				HK2
	3.67	25.16				Sham	I/R			0	3	6		0	3	6
	9.36	26.53				1	0.66			1	0.54	0.48		1	0.65	0.51
	7.44	28.81				0.89	0.52			1	0.48	0.37		1	0.78	0.66
	7.46	29.74				0.93	0.47			1	0.34	0.38		1	0.55	0.39
	10.97	32.01
Fig.1i Quantification of Liperfluo+ cells (%)							Fig.1j Quantification of ferroptotic cells (%)
	Sham		I/R					Sham		I/R
	Vehicle	Fer-1	Vehicle	Fer-1				Vehicle	Fer-1	Vehicle	Fer-1
	1.23	2.58	58.41	10.69				0.24	0.21	35.41	25.12
	2.64	4.02	51.48	23.46				0.15	0.64	38.75	14.28
	0.51	1.39	62.38	18.72				0	1.23	28.36	18.32
	3.18	0.15	46.42	25.19				0.02	0.58	36.29	13.54
	2.41	3.12	44.07	16.73				0.46	1.17	32.17	12.01

## Sheet: Fig.2
Fig. 2 OTUD5 is a GPX4 interacting protein for stabilization in response to I/R.
Fig.2a Quantification of GPX4 expression (fold)
	-	+	+	+	H/R
	-	-	+	-	CQ
	-	-	-	+	MG132
	1	0.32	0.66	0.81
	1	0.45	0.55	0.68
	1	0.37	0.35	0.67
Fig.2d Quantification of protein expression (fold)
	GPX4				OTUB1				OTUD5
	siCtrl	siOTUB1	siOTUD5		siCtrl	siOTUB1	siOTUD5		siCtrl	siOTUB1	siOTUD5
	1	0.98	0.38		1	0.21	0.89		1	1.18	0.09
	1	0.94	0.47		1	0.33	0.77		1	1.07	0.21
	1	0.84	0.53		1	0.21	0.92		1	1.11	0.06
Fig.2e Quantification of protein expression (fold)
	IP: OTUD5			IP: GPX4			Input: OTUD5			Input: GPX4
	Ctrl	H/R		Ctrl	H/R		Ctrl	H/R		Ctrl	H/R
	1	0.18		1	0.55		1	0.72		1	0.62
	1	0.31		1	0.45		1	0.59		1	0.45
	1	0.2		1	0.23		1	0.61		1	0.49
Fig.2g Quantification of protein expression (fold)
	IB: GPX4						IB: OTUD5						IP: Ubi
	-	-	+	+	H/R		-	-	+	+	H/R		-	-	+	+	H/R
	-	+	-	+	siOTUD5		-	+	-	+	siOTUD5		-	+	-	+	siOTUD5
	1	0.98	0.44	0.26			1	0.03	0.98	0.24			1	0.96	2.31	3.22
	1	0.86	0.39	0.41			1	0.16	0.67	0.21			1	0.88	1.92	4.02
	1	0.92	0.73	0.32			1	0.11	0.51	0.09			1	1.01	1.26	2.39
Fig.2h Quantification of protein expression (fold)
	IB: GPX4						IB: OTUD5						IP: Ubi
	-	-	+	+	H/R		-	-	+	+	H/R		-	-	+	+	H/R
	-	+	-	+	His-OTUD5		-	+	-	+	His-OTUD5		-	+	-	+	His-OTUD5
	1	0.93	0.51	0.71			1	3.24	0.99	1.28			1	1.24	4.41	1.08
	1	0.87	0.39	0.61			1	2.92	1.17	1.69			1	1.08	2.98	1.3
	1	0.84	0.33	0.42			1	2.27	1.41	1.44			1	1.31	4.16	1.16
Fig.2i Quantification of protein expression (fold)
	GPX4						OTUD5
	-	+	+	+	H/R		-	+	+	+	H/R
	-	-	+	-	WT-OTUD5		-	-	+	-	WT-OTUD5
	-	-	-	+	C224S-OTUD5		-	-	-	+	C224S-OTUD5
	1	0.74	1.25	0.71			1	0.98	5.31	4.33
	1	0.58	1.09	0.51			1	0.91	4.08	2.96
	1	0.63	1.11	0.34			1	0.75	3.24	4.32
Fig.2j Quantification of protein expression (fold)
	GPX4									OTUD5
	siCtrl				siOTUD5					siCtrl				siOTUD5
	-	1	2	4	-	1	2	4		-	1	2	4	-	1	2	4
	1	0.98	1.26	0.92	0.44	0.22	0.09	0.08		1	0.89	0.88	1.03	0.11	0.16	0.12	0.13
	1	1.06	1.19	0.88	0.31	0.31	0.18	0.05		1	0.92	0.96	1.02	0.2	0.08	0.11	0.07
	1	1.05	0.91	0.78	0.36	0.19	0.06	0.17		1	0.83	0.74	0.89	0.08	0.12	0.07	0.09

## Sheet: Fig.3
Fig. 3 Deletion of Otud5 renders kidneys vulnerable to I/R
Fig.3b	Quantification of GPX4 intensity (a.u.)							Quantification of 4-HNE intensity (a.u.)						Quantification of TUNEL intensity (a.u.)
	Sham		I/R					Sham		I/R				Sham		I/R
	Otud5fl/fl	Pax8Cre/Otud5fl/fl	Otud5fl/fl	Pax8Cre/Otud5fl/fl				Otud5fl/fl	Pax8Cre/Otud5fl/fl	Otud5fl/fl	Pax8Cre/Otud5fl/fl			Otud5fl/fl	Pax8Cre/Otud5fl/fl	Otud5fl/fl	Pax8Cre/Otud5fl/fl
	54.36	63.81	47.38	16.17				2.89	9.67	18.32	26.48			8.36	16.32	55.21	74.11
	57.28	44.36	33.24	13.72				8	459	21.34	29.6			9.57	11.51	51.37	60.87
	51.03	48.56	29.11	8.96				4.98	5.78	25.52	30.38			16.84	20.25	46.31	69.41
	51.32	39.05	21.27	21.89				6.01	5.37	22.26	38.81			21.29	25.34	60.21	76.12
	66.22	50.61	21.91	25.86				7.01	7.56	23.41	35.76			18.33	19.61	41.75	68.34
	Quantification of Tubular injury							Quantification of F4/80+ cells
	Sham		I/R					Sham		I/R
	Otud5fl/fl	Pax8Cre/Otud5fl/fl	Otud5fl/fl	Pax8Cre/Otud5fl/fl				Otud5fl/fl	Pax8Cre/Otud5fl/fl	Otud5fl/fl	Pax8Cre/Otud5fl/fl
	0	0	2	2				0	1	22	38
	0	0	2	3				1	2	23	29
	0	0	2	3				2	2	25	30
	0	0	2	3				3	2	28	31
	0	0	3	4				3	3	31	46
Fig.3c The level of BUN (mmol/L)							Fig.3d The level of SCr (μmol/L)
	Sham		I/R					Sham		I/R
	Otud5fl/fl	Pax8Cre/Otud5fl/fl	Otud5fl/fl	Pax8Cre/Otud5fl/fl				Otud5fl/fl	Pax8Cre/Otud5fl/fl	Otud5fl/fl	Pax8Cre/Otud5fl/fl
	3.24	5.82	39.54	65.34				30.07	24.97	108.96	220.38
	9.42	6.71	45.96	89.11				16.25	29.31	163.65	196.53
	4.17	9.28	62.28	66.48				31.12	30.06	133.82	163.22
	5.32	5.86	52.14	74.2				20.53	28.24	186.24	204.89
	6.49	8.75	53.37	69.31				23.41	33.21	142.31	188.34
Fig.3e	Lcn2 mRNA level (Fold to Ctrl)						Fig.3f	Havcr1 mRNA level (Fold to Ctrl)
	Sham		I/R					Sham		I/R
	Otud5fl/fl	Pax8Cre/Otud5fl/fl	Otud5fl/fl	Pax8Cre/Otud5fl/fl				Otud5fl/fl	Pax8Cre/Otud5fl/fl	Otud5fl/fl	Pax8Cre/Otud5fl/fl
	1	0.92	3.59	7.41				1	1.13	5.21	8.37
	0.98	1.01	4.28	5.24				0.91	1.12	4.58	4.4
	0.78	1.17	4.55	5.33				0.72	0.92	3.97	6.3
	1.21	1.26	5.26	6.27				1.1	1.22	3.54	5.31
	1.18	1.35	5.97	6.36				1.22	1.17	3.28	5.19
Fig.3g	Il6 mRNA level (Fold to Ctrl)						Fig.3h	Tnf mRNA level (Fold to Ctrl)
	Sham		I/R					Sham		I/R
	Otud5fl/fl	Pax8Cre/Otud5fl/fl	Otud5fl/fl	Pax8Cre/Otud5fl/fl				Otud5fl/fl	Pax8Cre/Otud5fl/fl	Otud5fl/fl	Pax8Cre/Otud5fl/fl
	1	1.02	7.65	9.63				1	1.24	6.28	13.42
	1.2	1.31	4.53	10.53				1.02	0.86	7.42	7.89
	0.87	0.86	6.21	12.36				1.16	0.79	8.81	11.23
	1.34	1.26	5.12	14.26				1.29	1.26	7.56	14.82
	1.17	1.65	5.34	9.21				0.94	1.11	9.12	10.56

## Sheet: Fig.4
Fig. 4 OTUD5 protects renal tubular cells from ferroptosis in response to H/R injury
Fig.4a Quantification of ferroptotic cells (%)							Fig.4b Quantification of ferroptotic cells (%)
	Ctrl		H/R						H/R
	siCtrl	siOTUD5	siCtrl	siOTUD5				Control	EV	OTUD5 (WT)	OTUD5 (C224S)
	0.36	0.29	38.01	40.12				0.12	28.06	19.21	17.26
	0.47	2.08	29.16	41.01				0.56	29.14	13.04	18.11
	0.24	1.34	36.03	41.98				0.62	29.98	12.11	19.23
	1.68	2.06	30.21	47.68				1.34	31.2	13.98	24.17
	1.19	2.18	35.28	53.89				1.16	35.94	7.86	24.98
Fig.c Cell viability (%)
	siCtrl				siOTUD5
	0	24	48	72	0	24	48	72
	1	0.44	0.82	1.28	1	0.42	0.55	0.88
	1	0.41	0.69	1.22	1	0.29	0.63	0.71
	1	0.52	0.74	1.31	1	0.33	0.45	0.73
	1	0.56	0.71	1.18	1	0.37	0.48	0.76
	1	0.52	0.94	1.21	1	0.54	0.49	0.62
Fig.d Cell viability (%)
	EV				OTUD5 (WT)				OTUD5 (C224S)
	0	24	48	72	0	24	48	72	0	24	48	72
	1	0.46	0.76	1.05	1	0.51	0.92	1.16	1	0.58	1.06	1.48
	1	0.42	0.68	1.07	1	0.39	1.24	1.03	1	0.62	1.02	1.28
	1	0.38	0.67	1.18	1	0.48	1.08	1.24	1	0.66	0.99	1.39
	1	0.55	0.88	0.94	1	0.65	0.88	1.07	1	0.49	0.97	1.71
	1	0.61	0.84	0.89	1	0.57	0.94	0.97	1	0.56	1.12	1.83
Fig.4e Quantification of ferroptotic cells (%)						Fig.4f Quantification of ferroptotic cells (%)
	H/R induction						-	+	+	+	+	+	H/R
	Otud5fl/fl	Pax8Cre/Otud5fl/fl					-	-	+	+	+	+	OTUD5 (WT)
	37.86	51.98					-	-	-	0.5	1	2	RSL3 (μmol/L)
	44.15	64.81					0.16	23.41	12.36	18.35	26.38	39.47
	48.31	54.02					0.36	25.67	15.41	16.75	42.69	42.68
	48.35	56.95					0.81	31.29	18.62	19.66	22.79	54.36
	55.78	67.18					1.29	28.16	14.4	26.43	31.67	26.98
							2.42	27.54	22.79	22.98	35.77	46.22
Fig.4g Quantification of GSH level (%)						Fig.4g Quantification of GSH/GSSG ratio (%)
	Ctrl		H/R				Ctrl		H/R
	siCtrl	siOTUD5	siCtrl	siOTUD5			siCtrl	siOTUD5	siCtrl	siOTUD5
	100	103.21	76.48	59.98			100	96.31	71.89	50.34
	100	96.84	74.25	58.21			100	96.27	72.64	55.76
	100	100.07	75.34	52.13			100	104.34	73.88	54.83
Fig.4h Quantification of GSH level (%)						Fig.4h Quantification of GSH/GSSG ratio (%)
	Ctrl		H/R				Ctrl		H/R
	EV	OTUD5	EV	OTUD5			EV	OTUD5	EV	OTUD5
	100	102.36	80.94	91.57			100	96.37	66.84	87.34
	100	106.78	75.84	103.14			100	103.59	77.21	88.75
	100	99.21	83.41	90.34			100	105.03	72.18	76.54

## Sheet: Fig.5
Fig. 5 Hypoxia activates autophagy degradation of OTUD5
Fig.5e Quantification of autophagosome/field
	Ctrl	H/R
	0	2
	0	3
	0	4
	0	4
	0	4
	0	5
	0	5
	1	6
	1	6
	1	8
Fig.5f Quantification of protein expression (fold)
	Beclin				ATG5				LC3
	-	3	6		-	3	6		-	3	6
	1	4.21	6.46		1	8.43	8.86		1	18.6	38.4
	1	5.96	4.87		1	5.74	11.32		1	25.7	28.7
	1	3.99	6.49		1	4.79	8.95		1	22	36.4
Fig.5g Quantification of protein expression (fold)
	LC3						OTUD5						GPX4
	-	+	+	+	H/R		-	+	+	+	H/R		-	+	+	+	H/R
	-	-	+	-	3MA		-	-	+	-	3MA		-	-	+	-	3MA
	-	-	-	+	CQ		-	-	-	+	CQ		-	-	-	+	CQ
	1	3.56	1.04	0.91			1	0.53	1.06	1.24			1	0.38	0.84	0.96
	1	2.18	0.69	0.83			1	0.76	0.78	0.89			1	0.47	0.65	0.78
	1	2.78	0.82	0.93			1	0.78	0.89	0.93			1	0.53	0.7	0.78
Fig.5h Quantification of protein expression (fold)
	ATG5					OTUD5					GPX4
	-	-	+	H/R		-	-	+	H/R		-	-	+	H/R
	-	+	+	siATG5		-	+	+	siATG5		-	+	+	siATG5
	1	3.16	0.96			1	0.49	0.87			1	0.33	0.53
	1	2.27	0.77			1	0.38	0.69			1	0.49	0.67
	1					1	0.48	0.69			1	0.41	0.54
Fig.5i Quantification of colocolized dots/cell
	Ctrl	H/R
	0	15
	0	18
	0	22
	0	23
	0	24
	1	25
	1	26
	1	26
	2	31
	3	34
Fig.5j Quantification of protein expression (fold)
	IP: LC3			Input: OTUD5			Input: LC3
	Ctrl	H/R		Ctrl	H/R		Ctrl	H/R
	1	1.87		1	0.67		1	3.45
	1	2.54		1	0.84		1	2.21
	1	2.1		1	0.83		1	1.48

## Sheet: Fig.6
Fig. 6 H/R reduces OTUD5 through repressing mTORC1 signaling.
Fig.6b Quantification of protein expression (fold)
	mTOR						p-mTOR (Ser2481)						p-mTOR (Ser2448)						S6K						p-S6K (Ser371)
	-	3	6	12	H/R		-	3	6	12	H/R		-	3	6	12	H/R		-	3	6	12	H/R		-	3	6	12	H/R
	1	0.85	0.86	0.97			1	8.86	15.4	18.5			1	2.54	2.46	8.42			1	1.03	1.13	1.08			1	1.26	1.25	1.42
	1	0.96	0.93	1.04			1	7.46	12.5	14.3			1	1.97	3.87	4.34			1	1.24	1.04	0.98			1	1.34	1.18	1.58
	1	0.8	0.88	1.05			1	8.94	8.7	17.3			1	2.51	3.03	3.02			1	1.09	0.92	1.3			1	1.03	1.29	2.04
Fig.6c Quantification of protein expression (fold)
	OTUD5						GPX4						S6K						p-S6K (Ser371)
	-	+	+	+	H/R		-	+	+	+	H/R		-	+	+	+	H/R		-	+	+	+	H/R
	-	-	+	-	MHY1485		-	-	+	-	MHY1485		-	-	+	-	MHY1485		-	-	+	-	MHY1485
	-	-	-	+	Rapamycin		-	-	-	+	Rapamycin		-	-	-	+	Rapamycin		-	-	-	+	Rapamycin
	1	0.48	0.8	0.24			1	0.34	0.78	0.51			1	1.28	1.15	1.37			1	6.32	7.3	5.49
	1	0.56	0.74	0.37			1	0.51	1.03	0.46			1	1.19	1.34	1.38			1	4.89	8.12	3.41
	1	0.79	0.92	0.44			1	0.59	0.95	0.62			1	1.16	1.17	1.24			1	5.68	7.26	2.47
Fig.6d Quantification of protein expression (fold)
	OTUD5				GPX4				mTOR				p-mTOR (Ser2481)				p-mTOR (Ser2448)				S6K				p-S6K (Ser371)
	-	+	Hypoxia		-	+	Hypoxia		-	+	Hypoxia		-	+	Hypoxia		-	+	Hypoxia		-	+	Hypoxia		-	+	Hypoxia
	1	0.87			1	0.62			1	1.03			1	0.39			1	0.41			1	1.13			1	0.48
	1	0.64			1	0.74			1	0.86			1	0.52			1	0.57			1	0.91			1	0.61
	1	0.62			1	0.8			1	1.05			1	0.44			1	0.34			1	0.78			1	0.62
Fig.6e Quantification of protein expression (fold)
	OTUD5						GPX4						S6K						p-S6K (Ser371)						TSC1
	-	-	+	+	Hypoxia		-	-	+	+	Hypoxia		-	-	+	+	Hypoxia		-	-	+	+	Hypoxia		-	-	+	+	Hypoxia
	-	+	-	+	siTSC1		-	+	-	+	siTSC1		-	+	-	+	siTSC1		-	+	-	+	siTSC1		-	+	-	+	siTSC1
	1	1.06	0.61	1.21			1	1.29	0.41	0.87			1	0.93	0.99	0.95			1	2.26	0.76	1.58			1	0.09	1.04	0.08
	1	0.89	0.72	0.97			1	0.96	0.45	0.78			1	0.96	1.08	1.07			1	1.51	0.88	1.16			1	0.18	1.08	0.23
	1	0.9	0.71	0.97			1	1.26	0.28	0.87			1	0.96	0.87	0.74			1	1.42	0.82	0.98			1	0.06	0.97	0.05
Fig.6f Quantification of colocolized dots/cell						Fig.6g Quantification of ferroptotic cells (%)
	Sham		Hypoxia				Sham		Hypoxia
	Ctrl	MHY1485	Ctrl	MHY1485			Ctrl	MHY1485	Ctrl	MHY1485
	0	0	18	9			0.01	0.47	34.12	22.02
	0	0	22	9			0.03	0.01	35.27	19.98
	1	1	23	10			0.35	0.02	36.24	21.03
	1	2	25	10			0.68	2.13	28.86	14.21
	1	2	26	11			1.68	1.92	23.98	16.89
	1	3	28	12
	2	3	32	13
	2	4	33	14
	3	5	36	18
	3	5	41	21

## Sheet: Fig.7
Fig. 7 AAV-mediated OTUD5 therapy protects renal function against I/R injury
Fig.7b The level of BUN (mmol/L)						Fig.7c The level of SCr (μmol/L)
	Sham		I/R				Sham		I/R
	Ctrl	Otud5+	Ctrl	Otud5+			Ctrl	Otud5+	Ctrl	Otud5+
	4.86	13.24	36.42	24.22			8.65	28.34	152.07	99.32
	9.78	6.12	55.17	36.14			23.25	18.75	120.35	78.86
	6.06	7.49	48.62	44.86			16.94	25.64	139.28	89.48
	7.13	7.96	52.16	28.31			21.13	17.24	117.02	83.91
	3.56	7.08	49.25	22.56			31.56	22.34	143.81	132.16
Fig.7d	Quantification of GPX4 intensity (a.u.)						Quantification of 4HNE intensity (a.u.)						Quantification of Tubular injury
	Sham		I/R				Sham		I/R				Sham		I/R
	Ctrl	Otud5+	Ctrl	Otud5+			Ctrl	Otud5+	Ctrl	Otud5+			Ctrl	Otud5+	Ctrl	Otud5+
	55.65	52.36	22.36	53.87			7.36	6.34	26.32	22.35			0	0	2	2
	59.42	54.86	25.64	42.28			7.12	7.51	29.41	14.85			0	0	2	1
	63.42	69.42	39.24	45.13			9.12	8.34	32.47	16.75			0	0	2	1
	62.47	64.21	32.45	48.47			6.42	9.42	31.72	17.25			0	0	3	1
	68.64	61.08	41.08	50.79			6.84	5.42	24.85	25.41			0	0	3	1
	Quantification of F4/80+ cells						Quantification of TUNEL intensity (a.u.)
	Sham		I/R				Sham		I/R
	Ctrl	Otud5+	Ctrl	Otud5+			Ctrl	Otud5+	Ctrl	Otud5+
	1	1	22	15			12.06	16.21	66.54	33.24
	2	2	26	14			15.37	8.77	57.18	47.36
	3	3	28	22			10.63	9.76	58.57	31.09
	4	2	32	18			8.65	13.22	47.98	34.39
	2	3	27	9			14.76	14.75	59.32	28.13
Fig.7e	Lcn2 mRNA level (Fold to Ctrl)					Fig.7f	Havcr1 mRNA level (Fold to Ctrl)
	Sham		I/R				Sham		I/R
	Ctrl	Otud5+	Ctrl	Otud5+			Ctrl	Otud5+	Ctrl	Otud5+
	1	1.03	6.77	5.37			1	0.86	4.06	5.57
	1	1.04	6.52	3.56			1	0.94	5.92	2.12
	1	1.21	4.16	5.16			1	1.15	5.65	3.39
	1	1.16	5.81	3.73			1	1.05	4.77	4.48
	1	0.92	5.72	4.16			1	1.43	4.48	3.54
Fig.7g	Il6 mRNA level (Fold to Ctrl)					Fig.7h	Tnf mRNA level (Fold to Ctrl)
	Sham		I/R				Sham		I/R
	Ctrl	Otud5+	Ctrl	Otud5+			Ctrl	Otud5+	Ctrl	Otud5+
	1	1.02	16.28	10.31			1	0.96	14.48	5.02
	1	0.99	14.86	9.44			1	0.99	15	8.11
	1	1.15	14.66	9.02			1	1.05	12.14	8.39
	1	1.41	14.21	8.11			1	1.26	16.99	10.03
	1	1.26	12.17	12.15			1	1.31	11.1	9.04

## Sheet: Supplementary Fig.1
Supplementary Fig. 1 Spatial resolution of GPX4-mediated tubular cell ferroptosis in I/R-induced AKI
Supplementary Fig.1a The level of BUN (mmol/L)					Supplementary Fig.1b The level of SCr (μmol/L)							Supplementary Fig.1i Quantification of TUNEL intensity (a.u.)
	Sham	I/R				Sham	I/R						Sham	I/R
	5.36	42.15				12.34	166.29						3.56	57.61
	8.32	56.48				15.21	182.15						5.76	64.18
	4.75	49.53				21.08	145.37						6.21	49.46
	6.28	66.38				11.59	126.84						4.85	59.42
	4.27	57.24				18.34	175.35						11.51	62.08
Supplementary Fig.1k Gpx4 mRNA level (Fold)					Supplementary Fig.1l Gpx4 mRNA level (Fold)
	Sham	I/R				PRTCs		HK2
	1	0.97				Sham	I/R	Sham	I/R
	1	0.85				1	0.81	1	0.8
	1	0.95				1	0.86	1	0.84
						1	0.96	1	0.86

## Sheet: Supplementary Fig.3
Supplementary Fig. 3 Deletion of Otud5 renders kidneys vulnerable to I/R
Supplementary Fig.3c	Gpx4 mRNA level (Fold)
	Otud5fl/fl	Pax8Cre/Otud5fl/fl
	1	1.33
	1.13	1.05
	1.29	0.77
	0.87	0.83
	0.95	0.94

## Sheet: Supplementary Fig.4
Supplementary Fig. 4 OTUD5 exhibits minimal effect on erastin and RSL3-induced ferroptosis
Supplementary Fig.4a Quantification of cell ferroptosis (%)
0		2.5 μmol/L		5 μmol/L		Erastin
EV	Otud5 (WT)	EV	Otud5 (WT)	EV	Otud5 (WT)
0.36	1.39	16.3	15.96	42.9	39.68
1.24	0.67	25.4	22.91	48.7	45.21
0.94	1.92	21.9	19.22	52.9	43.75
Supplementary Fig.4b Quantification of cell ferroptosis (%)
0		2.5 μmol/L		5 μmol/L		Erastin
siCtrl	siOtud5	siCtrl	siOtud5	siCtrl	siOtud5
0.64	2.31	18.41	23.54	39.78	46.08
1.24	0.61	23.07	24.07	45.37	52.34
0.97	1.22	19.87	28.08	49.72	48.34
Supplementary Fig.4c Quantification of cell ferroptosis (%)
0		1 μmol/L		2 μmol/L		RSL3
EV	Otud5 (WT)	EV	Otud5 (WT)	EV	Otud5 (WT)
1.03	1.32	16.38	19.42	39.27	39.35
0.39	0.56	20.41	16.38	31.37	35.38
0.84	1.07	21.07	22.19	32.71	41.07
Supplementary Fig.4d Quantification of cell ferroptosis (%)
0		1 μmol/L		2 μmol/L		RSL3
siCtrl	siOtud5	siCtrl	siOtud5	siCtrl	siOtud5
1.54	0.28	15.41	19.33	32.01	34.07
1.06	0.68	28.37	17.06	35.37	36.37
0.87	1.2	21.37	23.41	38.55	38.91

[truncated: 4 more sheets: Supplementary Fig.5, Supplementary Fig.6, Supplementary Fig.7, Supporting information Table 1]
